# Supplementary material for: Acid-Triggered Release of Eugenol and Fluoride by Desensitizing Macro- and Nanoparticles
Source: J Funct Biomater. 2023 Jan 11;14(1):42. doi: 10.3390/jfb14010042 (PMC9863838; doi:10.3390/jfb14010042)
Supplement: Supplementary file 1 [file jfb-14-00042-s001.zip]

Archive with 1 entries (1 files):
- jfb-2119428-supplementary.pdf
